# Supplementary material for: OIP5-AS1 contributes to tumorigenesis in hepatocellular carcinoma by miR-300/YY1-activated WNT pathway
Source: Cancer Cell Int. 2020 Sep 9;20:440. doi: 10.1186/s12935-020-01467-6 (PMC7487829; doi:10.1186/s12935-020-01467-6)
Supplement: Supplementary file 1 — Additional file 1. Additional file. [file 12935_2020_1467_MOESM1_ESM.xlsx]

## Sheet: Sheet1
	PCR primers (5'-3')
OIP5-AS1
Forward	CAGAGGAGAGGAACTAACCGAAC
Reverse	GGAGACAACATAGAGACACTTGCC
miR-300
Forward	GCCGAGTTATACAAGGGCAGA
Reverse	TTATACAAGGGCAGACTCTCTCT
CTNNB1
Forward	ACGGAGGAAGGTCTGAGGAG
Reverse	ACGGAGGAAGGTCTGAGGAG
Axin2
Forward	ACCAAACCCATGCCTGTCTC
Reverse	CACGCATTTCTCCCTCTCCA
Cyclin D1
Forward	TCTGCGAGGAACAGAAGTGC
Reverse	CAATGAAATCGTGCGGGGTC
c-myc
Forward	AGTGGAAAACCAGCAGCCTC
Reverse	GTCGTTGTCTCCCCGAAGG
YY1
Forward	CGGCTTCGAGGATCAGATT
Reverse	GACCACATGGTGACCGAGAA
GAPDH
Forward	GGAGCGAGATCCCTCCAAAAT
Reverse	GGCTGTTGTCATACTTCTCATGG
U6
Forward	CTCGCTTCGGCAGCACA
Reverse	AACGCTTCACGAATTTGCGT
